# Supplementary material for: Association of MGMT and BIN1 genes with Alzheimer's disease risk across sex and APOE ε4 status
Source: Alzheimers Dement. 2023 Dec 2;20(3):2282–4. doi: 10.1002/alz.13550 (PMC10984453; doi:10.1002/alz.13550)
Supplement: Supplementary file 2 — Supplemental Table 1‐4 [file ALZ-20-2282-s003.xlsx]

## Sheet: Table S1
Table S1: Sample size of the EADB meta-analysis in the main analysis and the three sensitivity analyses
Sample size of the main analysis
	Women				Men				All_samples
	APOEε4-		APOEε4+		APOEε4-		APOEε4+
Study	Cases	Controls	Cases	Controls	Cases	Controls	Cases	Controls	Cases	Controls	Total
Bonn	195	500	200	154	108	411	107	132	610	1197	1807
DemGene	403	1886	704	931	211	2067	369	1027	1687	5911	7598
EADB-core	5598	9431	6588	2927	3538	6871	4076	2341	19800	21570	41370
EADI	771	3004	731	720	406	1978	392	491	2300	6193	8493
GERAD	731	2554	1038	954	438	2391	576	896	2783	6795	9578
GR@ACE/DEGESCO	2656	2535	1786	625	1195	2681	860	651	6497	6492	12989
TOTAL	10354	19910	11047	6311	5896	16399	6380	5538	33677	48158	81835
Sample size of the sensitivity analysis to age adjustment
	Women				Men				All_samples
	APOEε4-		APOEε4+		APOEε4-		APOEε4+
Study	Cases	Controls	Cases	Controls	Cases	Controls	Cases	Controls	Cases	Controls	Total
Bonn	193	495	198	151	108	402	107	131	606	1179	1785
DemGene	257	440	583	182	158	378	329	179	1327	1179	2506
EADB-core	5493	9097	6499	2846	3493	6706	4034	2292	19519	20941	40460
EADI	761	2998	727	719	401	1978	386	490	2275	6185	8460
TOTAL	6704	13030	8007	3898	4160	9464	4856	3092	23727	29484	53211
Sample size of the sensitivity analysis to APOEε4 status (samples with only imputed APOE are excluded)
	Women				Men				All_samples
	APOEε4-		APOEε4+		APOEε4-		APOEε4+
Study	Cases	Controls	Cases	Controls	Cases	Controls	Cases	Controls	Cases	Controls	Total
Bonn	194	496	197	152	108	408	106	130	605	1186	1791
EADB-core	3894	5783	4142	1714	2373	4029	2497	1285	12906	12811	25717
EADI	757	2952	727	708	401	1958	385	486	2270	6104	8374
GERAD	674	2006	965	770	392	2115	539	803	2570	5694	8264
TOTAL	5519	11237	6031	3344	3274	8510	3527	2704	18351	25795	44146
Sample size of the sensitivity analysis to younger ages (only samples between 65 and 75 years old are included)
	Women				Men				All_samples
	APOEε4-		APOEε4+		APOEε4-		APOEε4+
Study	Cases	Controls	Cases	Controls	Cases	Controls	Cases	Controls	Cases	Controls	Total
Bonn	23	129	64	45	25	123	41	47	153	344	497
DemGene	64	169	229	76	56	143	142	59	491	447	938
EADB-core	1330	3031	2373	999	992	2382	1458	828	6153	7240	13393
EADI	158	466	316	123	110	394	182	98	766	1081	1847
GERAD	113	230	264	90	94	147	174	45	645	512	1157
GR@ACE/DEGESCO	238	355	307	112	166	202	187	69	898	738	1636
TOTAL	1926	4380	3553	1445	1443	3391	2184	1146	9106	10362	19468

## Sheet: Table S2
Table S2: Characteristics of the samples in the sex and APOEε4 status subsets in the EADB studies
Are included in the sample size only the samples with an age indicated in the clinical dataset
All samples
		Cases			Cases			Controls
Study	N total with age	N with age	Mean age	SD age	N with age at onset	Mean age at onset	SD age at onset	N with age	Mean age	SD age
EADI	8460	2275	74.37	10.16	2155	74.03	10.19	6185	80.06	7.64
Bonn	1785	606	77.68	9.87	606	77.68	9.87	1179	69.77	9.29
EADB-core	40460	19519	72.01	10.44	16489	71.09	10.55	20941	66.91	14.27
DemGene	2506	1327	72.14	8.84	1047	71.61	8.82	1179	68.47	11.09
GR@ACE/DEGESCO	12696	6489	81.77	7.98	6489	81.77	7.98	6207	57.35	13.33
GERAD	9416	2708	78.9	9.31	2708	78.09	9.31	6708	50.7	11.72
TOTAL	75323	32924	74.77	10.63	29494	72.39	10.58	42399	64.99	14.51
Women APOEε4+
		Cases			Cases			Controls
Study	N total with age	N with age	Mean age	SD age	N with age at onset	Mean age at onset	SD age at onset	N with age	Mean age	SD age
EADI	1446	727	72.18	9.01	684	71.62	8.87	719	79.28	7.59
Bonn	349	198	76.31	9.31	198	76.31	9.31	151	69.9	9.33
EADB-core	9345	6499	71.53	9.71	5551	70.66	9.76	2846	65.91	13.7
DemGene	765	583	71.45	8.32	463	71.02	8.33	182	68.23	10.27
GR@ACE/DEGESCO	2392	1784	80.76	7.38	1784	80.76	7.38	608	60	13.77
GERAD	1952	1011	77.79	8.75	1011	77.79	8.75	941	51.08	11.94
TOTAL	16249	10802	73.76	9.84	9691	71.82	9.78	5447	64.64	13.80
Women APOEε4-
		Cases			Cases			Controls
Study	N total with age	N with age	Mean age	SD age	N with age at onset	Mean age at onset	SD age at onset	N with age	Mean age	SD age
EADI	3759	761	77.65	10.37	720	77.42	10.45	2998	80.81	7.58
Bonn	688	193	81.28	9.63	193	81.28	9.63	495	70.68	9.35
EADB-core	14590	5493	74.25	11.15	4598	73.42	11.43	9097	66.77	14.86
DemGene	697	257	74.02	9.8	200	72.96	9.78	440	68.98	11.27
GR@ACE/DEGESCO	5118	2651	83.48	7.92	2651	83.48	7.92	2467	60.5	15.41
GERAD	3320	712	80.75	9.34	712	80.75	9.34	2508	51.86	12.7
TOTAL	28172	10067	77.53	11.02	9074	74.9	11.34	18005	66.33	14.97
Men APOEε4+
		Cases			Cases			Controls
Study	N total with age	N with age	Mean age	SD age	N with age at onset	Mean age at onset	SD age at onset	N with age	Mean age	SD age
EADI	876	386	71.46	8.82	368	71.09	8.69	490	78.48	7.12
Bonn	238	107	73.82	9.12	107	73.82	9.12	131	67.99	8.65
EADB-core	6326	4034	70.11	9.71	3443	69.14	9.7	2292	66.77	13.02
DemGene	508	329	71.71	8.49	267	71.57	8.56	179	66.45	10.95
GR@ACE/DEGESCO	1464	859	79.38	8.03	859	79.38	8.03	605	54.85	13.05
GERAD	1453	561	75.84	8.81	561	75.84	8.81	892	48.77	9.57
TOTAL	10865	6276	72.12	9.87	5605	70.33	9.7	4589	62.97	13.59
Men APOEε4-
		Cases			Cases			Controls
Study	N total with age	N with age	Mean age	SD age	N with age at onset	Mean age at onset	SD age at onset	N with age	Mean age	SD age
EADI	2379	401	74.94	11.05	383	74.77	11.21	1978	79.61	7.63
Bonn	510	108	77.58	10.05	108	77.58	10.05	402	69.18	9.3
EADB-core	10199	3493	71.57	10.82	2897	70.53	10.89	6706	67.57	14.08
DemGene	536	158	72.53	9.39	117	71.25	10.99	378	68.93	11.24
GR@ACE/DEGESCO	3722	1195	81.2	8.17	1195	81.2	8.17	2527	54.24	13.33
GERAD	2791	424	77.31	10.13	424	77.31	10.13	2367	50.04	11.13
TOTAL	20137	5779	74.35	10.99	5124	71.91	11.06	14358	64.07	14.85

## Sheet: Table S3
Table S3: P values for the comparison of BIN1 variants effect on AD risk in the different sex-APOEε4 subsets
chr2:127131181:A:C
	Women APOEε4-	Women APOEε4+	Men APOEε4-	Men APOEε4+
Women APOEε4-	X
Women APOEε4+	4.79e-01	X
Men APOEε4-	2.42e-01	6.93e-01	X
Men APOEε4+	7.55e-01	7.72e-01	5.14e-01	X
chr2:127135234:C:T
	Women APOEε4-	Women APOEε4+	Men APOEε4-	Men APOEε4+
Women APOEε4-	X
Women APOEε4+	3.81e-01	X
Men APOEε4-	3.37e-01	9.95e-02	X
Men APOEε4+	4.66e-01	9.60e-01	1.47e-01	X

## Sheet: Table S4
Table S4: List of variants studied
Gene	variant_ID (GrCh38 Assembly)	rsID	Study*	Subset*	Paper*
BIN1	chr2:127131181:A:C	rs11680911	ADGC studies	Women APOEε4-	Chung et al. 2022
	chr2:127135234:C:T	rs6733839	EADB studies	ALL	Bellenguez et al. 2022
MGMT	chr10:129604777:T:G	rs12775171	ADGC studies	Women APOEε4-	Chung et al. 2022
	chr10:129266398:C:G	rs2803456	Hutterite study	ALL	Chung et al. 2022
	chr10:129677743:A:G	rs12256016	Hutterite study	ALL	Chung et al. 2022
	chr10:129830097:G:A	rs138350418	EADB studies	Women APOEε4-
*the study, subset, paper in which the variant was found significantly associated with AD
